# Supplementary material for: Trehalose Inhibits Inflammatory Responses through Mitochondrial Reprogramming in RAW 264.7 Macrophages
Source: Antioxidants (Basel). 2023 May 28;12(6):1166. doi: 10.3390/antiox12061166 (PMC10295774; doi:10.3390/antiox12061166)
Supplement: Supplementary file 1 [file antioxidants-12-01166-s001.zip]

Archive with 1 entries (1 files):
- antioxidants-2353886-supplementary.pdf
